# Supplementary material for: Exposure to Roundup and Antibiotics Alters Gut Microbial Communities, Growth, and Behavior in Rana berlandieri Tadpoles
Source: Biology (Basel). 2023 Aug 25;12(9):1171. doi: 10.3390/biology12091171 (PMC10525943; doi:10.3390/biology12091171)
Supplement: Supplementary file 1 [file biology-12-01171-s001.zip]

Archive with 1 entries (1 files):
- biology-2551249-supplementary.pdf
